# Supplementary material for: GhERF.B4-15D: A Member of ERF Subfamily B4 Group Positively Regulates the Resistance against Verticillium dahliae in Upland Cotton
Source: Biomolecules. 2023 Sep 5;13(9):1348. doi: 10.3390/biom13091348 (PMC10526341; doi:10.3390/biom13091348)
Supplement: Supplementary file 1 [file biomolecules-13-01348-s001.zip]

Archive with 6 entries (6 files):
- biomolecules-2580063-Fig. 6A-AtActin.jpg
- biomolecules-2580063-Fig. 6A-GhERF.B4-15D-OE.jpg
- Figure S1.tif
- Figure S2.tif
- Table S1.xlsx
- Table S2.xlsx
