# Supplementary material for: GhERF.B4-15D: A Member of ERF Subfamily B4 Group Positively Regulates the Resistance against Verticillium dahliae in Upland Cotton
Source: Biomolecules. 2023 Sep 5;13(9):1348. doi: 10.3390/biom13091348 (PMC10526341; doi:10.3390/biom13091348)
Supplement: Supplementary file 1 [file biomolecules-13-01348-s001.zip › Table S1.xlsx]

## Sheet: Sheet1
Table S1 Primers used in the present study.
Primer name	Sequences (5'-3')	Destination
GhERF.B4-15D-in-F	ACGGGGGACTCTAGAATGCAGAAGCCCATGAAAA	Over-expression vector construction
GhERF.B4-15D-in-R	TACCCATGTTAATTAAAAAACTACTAGCATTTCCCATGGT
GhERF.B4-15D-V-F	gtgagtaaggttaccgaattcACAGAGACTTACCCCAGTACC	VIGS vector
GhERF.B4-15D-V-R	cgtgagctcggtaccggatccACATCGTCGTCGCCGTTGTGGT
GhDREB1B-V-F	gtgagtaaggttaccgaattcGACGTCCCCTTCTCCAAGTCTAA	VIGS vector
GhDREB1B-V-R	cgtgagctcggtaccggatccTGCTGTCAAGCAACTTAGGCAC
GhERF.B4-15D-BD-F	ATGGCCATGGAGGCCGAATTCATGCAGAAGCCCATGAAAAGAC	Y2H vector
GhERF.B4-15D-BD-R	CCGCTGCAGGTCGACGGATCCCTACTAGCATTTCCCATGGTCA
GhDREB1B-AD-F	GCCATGGAGGCCAGTGAATTCATGGATATTCCAAGTCAAACGTCTG	Y2H vector
GhDREB1B-AD-R	CAGCTCGAGCTCGATGGATCCAGTAACTCCATAAAGACACATCG
GhERF.B4-15D-nLUC-F	ggggacgagctcggtaccATGCAGAAGCCCATGAAAAGAC	LUC vector
GhERF.B4-15D-nLUC-R	GTACGAGATCTGGTCGACAAAACTACTAGCATTTCCCATGGTCA
GhDREB1B-cLUC-F	gcgtcccggggcggtaccATGGATATTCCAAGTCAAACGTCTG	LUC vector
GhDREB1B-nLUC-R	AAAGCTCTGCAGGTCGACGATTGAGTAACTCCATAAAGACACATCG
GhERF.B4-15D-L-F	ATGCAGAAGCCCATGAAAA	RT-PCR
GhERF.B4-15D-L-R	AAAACTACTAGCATTTCCCATGGT
qGhERF.B4-15D-F	TCGATTTCCGTGGACCAAGAGC	RT-qPCR
qGhERF.B4-15D-R	GCTGCTGATGTTGTTACGTCGC
qGhDREB1B	ATGGCAGCCGAAGGTGAAGTTT	RT-qPCR
qGhDREB1B	TCAGCCATGCTGTCAAGCAACT
GhUBQ7-F	GAAGGCATTCCACCTGACCAAC	RT-qPCR
GhUBQ7-R	ACTCAATCCCCACCAGCCTTCTGG
AtActin-F	GTTGACTACGAGCAGGAGATGGAAA	RT-PCR
AtActin-R	CATTTTCTGTGAACGATTCCTGGAC
ITS1-F	AAAGTTTTAATGGTTCGCTAAGA	Fungal biomass
ST-VE1-R	CTTGGTCATTTAGAGGAAGTAA
