# Supplementary material for: GhERF.B4-15D: A Member of ERF Subfamily B4 Group Positively Regulates the Resistance against Verticillium dahliae in Upland Cotton
Source: Biomolecules. 2023 Sep 5;13(9):1348. doi: 10.3390/biom13091348 (PMC10526341; doi:10.3390/biom13091348)
Supplement: Supplementary file 1 [file biomolecules-13-01348-s001.zip › Table S2.xlsx]

## Sheet: Sheet1
Table S2 The amino acid sequences and the annotation of the conserved motifs in GhERF.B4 proteins.
Motifs	Sequence	Annotation
motif 1	RYRGVRQRPWGKWAAEIRDPKKAARVWLGTFDTAEAAARAYDEAALRFRG	AP2 domain
motif 2	LSSLSREREMSVMVSALTHVIAGQRPASS	AP2 domain
motif 3	KAKLNFPENVQ	None
motif 4	DMLRDYWQYSQLLQSSNDFHGQQATSLLFQMIQ	None
motif 5	NMVFQPSEVMDKCHVCKFDGCLGCNLFPPSQQEDKKGTTSATTTTSKPK	None
motif 6	VPQPMQNFPATQTPISSSPTTHFPPPYST	None
motif 7	SGLFIGQKRGREEEETAQLVE	None
motif 8	EANTPAQLVPTYEYKSNEKYKEEPPR	None
motif 9	EDZIQZWMMMD	None
motif 10	HQQMGIFRQPSNQTQASESDFPVPP	None
